# Supplementary material for: Electrothermally Self-Healing Delamination Cracks in Carbon/Epoxy Composites Using Sandwich and Tough Carbon Nanotube/Copolymer Interleaves
Source: Polymers (Basel). 2022 Oct 14;14(20):4313. doi: 10.3390/polym14204313 (PMC9611350; doi:10.3390/polym14204313)
Supplement: Supplementary file 1 [file polymers-14-04313-s001.zip]

Archive with 1 entries (1 files):
- polymers-1955605-supplementary.pdf
